# Supplementary material for: Catalytic and Physicochemical Evaluation of a TiO2/ZnO/Laccase Biocatalytic System: Application in the Decolorization of Azo and Anthraquinone Dyes
Source: Materials (Basel). 2021 Oct 13;14(20):6030. doi: 10.3390/ma14206030 (PMC8537205; doi:10.3390/ma14206030)
Supplement: Supplementary file 1 [file materials-14-06030-s001.zip]

Archive with 1 entries (1 files):
- materials-1399351-supplementary.pdf
